# Supplementary material for: Impact of CYP2C19 metabolizer status on esophageal mucosal inflammation, acid exposure, and motility among patients on chronic proton-pump inhibitor therapy with refractory symptoms of gastroesophageal reflux disease
Source: J Can Assoc Gastroenterol. 2024 Feb 10;7(3):238–45. doi: 10.1093/jcag/gwae005 (PMC11149656; doi:10.1093/jcag/gwae005)
Supplement: gwae005_suppl_Supplementary_Materials [file gwae005_suppl_supplementary_materials.zip]

Archive with 7 entries (7 files):
- completed_STROBE_case-control_checklist.pdf
- 1_TAI_ICMJE.docx
- 2_Medwid_ICMJE.docx
- 3_McIntosh_ICMJE.docx
- 4_Chande_ICMJE.docx
- 5_Kim_ICMJE.docx
- 6_Gregor_ICMJE.docx
